# Supplementary material for: Phase Separation of FUS with Poly(ADP-ribosyl)ated PARP1 Is Controlled by Polyamines, Divalent Metal Cations, and Poly(ADP-ribose) Structure
Source: Int J Mol Sci. 2024 Nov 20;25(22):12445. doi: 10.3390/ijms252212445 (PMC11594298; doi:10.3390/ijms252212445)
Supplement: Supplementary file 1 [file ijms-25-12445-s001.zip]

Archive with 1 entries (1 files):
- ijms-3256547-supplementary.pdf
